# Supplementary material for: Protein tyrosine phosphatase receptor type D gene promotes radiosensitivity via STAT3 dephosphorylation in nasopharyngeal carcinoma
Source: Oncogene. 2021 Apr 6;40(17):3101–17. doi: 10.1038/s41388-021-01768-8 (PMC8084736; doi:10.1038/s41388-021-01768-8)
Supplement: Supplementary file 1 — Table S1-3 [file 41388_2021_1768_MOESM1_ESM.xlsx]

## Sheet: Table S1
Table S1 Correlation between PTPRD, p-STAT3(Y705) and clinicopathological characteristics in nasopharyngeal carcinoma patients
n (%)		PTPRD					p-STAT3(Y705）
		Low and negative (n)	High (n)	c2	P		Low and negative (n)	High (n)	c2	P
Age (years)				3.15	0.076				0.246	0.62
≥50	48(45.3%)	29	19				23	25
<50	58(54.7%)	25	33				25	33
Gender				0.324	0.569				0.758	0.384
Male	82(77.4%)	43	39				39	43
Female	24(22.6%)	11	13				9	15
TNM classification				8.627	0.035*				7.883	0.048*
I	5(5.4%)	1	4				5	0
II	8(8.6%)	1	7				4	4
III	45(48.4%)	23	22				19	26
IV	35(37.6%)	22	13				12	23
Tumor invasion				9.047	0.029				3.072	0.381
T1	13(12.9%)	5	8				8	5
T2	23(22.8%)	9	14				10	13
T3	56(55.4%)	36	20				21	35
T4	9(8.9%)	2	7				5	4
Lymph node metastasis				9.138	0.028*				8.036	0.045*
N0	11(11.7%)	3	8				8	3
N1	12(12.8%)	4	8				6	6
N2	56(59.6%)	30	26				23	33
N3	15(16.0%)	12	3				4	11
Distant metastasis				9.001	0.003**				0.822	0.365
M0	80(80.0%)	34	46				37	43
M1	20(20.0%)	16	4				7	13
WHO pathologic type				0.001	0.969				3.44	0.064
II	4(3.9%)	2	2				0	4
III	102(96.2%)	52	50				48	54
Mortality				13.325	<0.001***				5.981	0.014*
Survive	81(76.4%)	31	50				42	39
Die	25(23.6%)	20	5				6	19
Recurrence				5.148	0.023*				0.057	0.812
No	83(83.8%)	27	56				43	40
Yes	16(16.2%)	10	6				8	8
*P< 0.05; **P<0.01; ***P<0.001

## Sheet: Table S2
Table S2 Spearman analysis of correlation between PTPRD, p-STAT3(Y705) and clinicopathological parameters
Variables		PTPRD expression level			p-STAT3 expression level
		Spearman Correlation	P-Value		Spearman Correlation	P-Value
Age (years)		0.044	0.658		0.024	0.804
Gender		-0.044	0.655		0.105	0.285
TNM classification		-0.498	<0.001***		0.27	0.009**
Tumor invasion		-0.208	0.037*		0.114	0.258
Lymph node metastasis		-0.415	<0.001***		0.287	0.005**
Distant metastasis		-0.455	<0.001***		0.11	0.274
WHO pathologic type		0.052	0.596		0.011	0.909
PTPRD expression level		-	-		-0.307	0.001**
p-STAT3 expression level		-0.307	0.001**		-	-
*P< 0.05; **P< 0.01; ***P< 0.001

## Sheet: Table S3
Table S3 Univariate and multivariate Cox regression analysis for mortality in stage I-III and IV nasopharyngeal carcinoma patients
Variables		Univariate analysis			Multivariate analysis
		HR (95%CI)	P-Value		HR (95%CI)	P-Value
I-III stage
Age (≥50 vs. < 50)		0.42(0.090-1.989)	0.275		0.694(0.139-3.475)	0.657
Gender (Male vs. Female)		0.478(0.060-3.824)	0.486		0.299(0.035-2.533)	0.286
TNM classification (I-III)		2.297(1.041-5.066)	0.039*		1.951(0.934-4.076)	0.075
PTPRD expression (high vs. low and negative)		0.091(0.019-0.429)	0.002**		0.183(0.035-0.965)	0.047*
p-STAT3 expression (high vs. low and negative)		5.521(1.402-21.744)	0.015*		3.675(0.722-13.693)	0.117
IV stage
Age (≥55 vs. < 55)		1.155(0.430-3.105)	0.774		1.157(0.410-3.265)	0.783
Gender (Male vs. Female)		0.448(0.102-1.972)	0.288		0.996(0.215-4.610)	0.996
PTPRD expression (high vs. low and negative)		0.072(0.009-0.550)	0.011*		0.097(0.012-0.813)	0.031*
p-STAT3 expression (high vs. low and negative)		3.419(1.252-9.338)	0.016*		3.305(1.097-9.956)	0.034*
Abbreviations: HR hazard ratio, CI confidence interval, *P< 0.05, **P< 0.01
